# Supplementary material for: A Genetic Relationship between Phosphorus Efficiency and Photosynthetic Traits in Soybean As Revealed by QTL Analysis Using a High-Density Genetic Map
Source: Front Plant Sci. 2016 Jun 28;7:924. doi: 10.3389/fpls.2016.00924 (PMC4923142; doi:10.3389/fpls.2016.00924)
Supplement: Table S1 — Descriptive statistical results for PE and photosynthetic related traits in soybean recombinant inbred lines (RILs) across treatments and experiments. Statistics for RDW, root dry weight; SDW, shoot dry weight; TDW, total dry weight; R/S, root to shoot ratio; PC, P concentration; Pup, phosphorus uptake; PUE, phosphorus use efficiency; BY, biomass yield; PN, net photosynthetic rate; Tr, transpiration rate ; and Ci, intercellular carbon dioxide concentration; Co, stomatal conductance; and CC, chlorophyll content; followed by the treatments and environments. See Table 1 for an explanation of trait abbreviations and their units. [file Table1.XLSX]

## Sheet: Table S1
Table S1. Descriptive statistical results for PE and photosynthetic related traits in soybean recombinant inbred lines (RILs) across treatments and experiments
TraitID	TraitName	Mean	Stdev	Skewness	Kurtosis	Minimum	Maximum	CV%
1	SDWNP-E1	3.8383	0.4574	0.3734	0.1992	2.7957	5.2038	11.9167
2	SDWNP-E2	3.9132	0.6236	0.2145	-0.1427	2.3665	5.6591	15.9358
3	RDWNP-E1	1.4733	0.1208	0.1215	0.1302	1.1756	1.8526	8.19928
4	RDWNP-E2	1.6874	0.1423	0.1323	-0.3707	1.3549	2.0417	8.43309
5	TDWNP-E1	5.3116	0.5472	0.3472	0.0301	4.1133	6.9738	10.302
6	TDWNP-E2	5.2724	0.7486	0.2093	-0.29	3.4388	7.4131	14.1985
7	RSNP-E1	0.3867	0.0338	0.2754	-0.1826	0.3127	0.4768	8.74063
8	RSNP-E2	0.438	0.0505	0.6515	0.3938	0.3297	0.5835	11.5297
9	PCNP-E1	1.3799	0.4251	-0.4254	0.0932	0.0503	2.2022	30.8066
10	PCNP-E2	1.5254	0.6761	1.134	2.5933	0.3296	4.3693	44.3228
11	PupNP-E1	7.2229	2.282	-0.2757	0.3329	0.3284	12.4781	31.594
12	PupNP-E2	7.824	3.5479	1.1873	2.3144	1.5818	20.5398	45.3464
13	PUENP-E1	1.0139	0.78	1.9823	1.1865	0.4541	19.8991	76.9307
14	PUENP-E2	0.8074	0.4371	2.2779	1.5737	0.2289	3.0344	54.1367
15	CCNP-E1	13.0901	1.183	0.2017	0.5997	9.2111	17.0222	9.03736
16	CCNP-E2	11.4343	1.7495	0.668	1.418	7.7667	18.7333	15.3005
17	PnNP-E1	18.648	3.7088	0.2222	-0.9726	12.09	27.1	19.8885
18	PnNP-E2	24.1765	4.4537	0.6628	1.6776	13.2	41	18.4216
19	CoNP-E1	0.4005	0.1423	0.0039	-0.0283	0.05	0.836	35.5306
20	CoNP-E2	0.4086	0.15	0.1677	-0.2005	0.078	0.836	36.7107
21	TrNP-E1	3.5483	0.7237	0.4682	-0.3941	2.1	5.27	20.3957
22	TrNP-E2	4.9711	0.7734	0.3057	-0.5845	3.3282	6.7836	15.5579
23	CiNP-E1	735.335	55.8412	0.196	-0.8513	632	852	7.59398
24	CiNP-E2	756.136	87.4286	-0.5717	-0.7684	546.088	890.538	11.5625
25	CCNP-E3	23.0646	3.8157	0.2643	-0.7845	15.9	31.8	16.5435
26	CCNP-E4	24.2138	3.343	0.4299	-0.3231	17.4867	34.02	13.8062
27	CCNP-E5	24.0614	2.9952	0.4404	-0.2708	18.2697	32.7872	12.4482
28	PCNP-E3	1.9863	0.4257	-0.4681	0.2312	0.6004	2.8522	21.4318
29	PCNP-E4	2.2692	0.6637	1.1338	2.5568	1.178	5.0704	29.2482
30	PCNP-E5	1.635	0.3752	0.0674	-0.0912	0.7371	2.7611	22.948
31	BYNP-E3	47.5366	7.1161	0.5286	1.0546	30.6074	73.839	14.9697
32	BYNP-E4	42.225	7.0725	0.4783	0.805	25.7698	67.4828	16.7496
33	BYNP-E5	41.1123	7.6276	0.1421	0.0098	24.0306	65.4642	18.5531
34	PupNP-E3	92.1542	22.4785	-0.3257	-0.3057	25.8216	132.953	24.3923
35	PupNP-E4	93.1023	29.4079	0.836	1.0836	42.9343	198.929	31.5867
36	PupNP-E5	70.0124	28.3842	0.7147	0.8866	18.617	180.755	40.5417
37	PUENP-E3	0.5357	0.1721	1.6188	1.41	0.3506	1.6654	32.1262
38	PUENP-E4	0.4763	0.1332	0.618	0.158	0.1972	0.8489	27.9656
39	PUENP-E5	0.6487	0.1721	1.3331	2.1342	0.3622	1.3567	26.53
40	SDWLP-E1	2.8195	0.3789	0.0868	-0.152	1.9311	3.87	13.4386
41	SDWLP-E2	2.7782	0.4748	0.289	0.2595	1.7377	4.3248	17.0902
42	RDWLP-E1	1.5346	0.1242	0.116	0.1844	1.2273	1.9482	8.09331
43	RDWLP-E2	1.7379	0.2184	0.1477	-0.4721	1.2247	2.2303	12.5669
44	TDWLP-E1	4.3541	0.4521	0.1499	-0.0077	3.1843	5.6416	10.3833
45	TDWLP-E2	4.232	0.5834	0.3844	0.5646	2.8902	6.1497	13.7854
46	RSLP-E1	0.5515	0.0686	0.7062	0.821	0.4108	0.7865	12.4388
47	RSLP-E2	0.6388	0.1101	0.6767	0.0701	0.4377	0.9696	17.2354
48	PCLP-E1	0.4443	0.2869	1.1652	0.7114	0.0367	1.4077	64.5735
49	PCLP-E2	0.4469	0.3066	1.545	2.6767	0.0722	1.6824	68.606
50	PupLP-E1	1.9346	1.2069	1.2207	0.9798	0.1385	6.1126	62.385
51	PupLP-E2	1.89124	1.2687	1.7697	2.1924	0.3069	7.5968	67.083
52	PUELP-E1	3.464	2.234	2.8467	1.2666	0.7104	27.2734	64.4919
53	PUELP-E2	3.3576	2.2495	1.7531	1.5183	0.5944	13.8594	66.9973
54	CCLP-E1	12.0069	1.1832	0.7014	0.9851	9.6	16.7778	9.85433
55	CCLP-E2	12.0069	1.1832	0.7014	0.9851	9.6	16.7778	9.85433
56	PnLP-E1	15.2975	3.0898	-0.0678	-1.0145	9.2	22.1	20.1981
57	PnLP-E2	18.8329	3.1571	-0.1077	-0.9486	12.3789	25.723	16.7637
58	CoLP-E1	0.1852	0.061	0.8588	0.0759	0.101	0.359	32.9374
59	CoLP-E2	0.1672	0.0582	0.4135	-0.5852	0.0657	0.29	34.8086
60	TrLP-E1	3.0363	0.8688	0.3115	-0.4809	1.35	5.39	28.6138
61	TrLP-E2	4.0168	0.9531	0.3138	-0.0847	1.948	6.7785	23.7278
62	CiLP-E1	748.943	87.6293	-0.5674	-0.775	539.333	885	11.7004
63	CiLP-E2	762.695	63.0764	-0.3229	-0.602	619	877	8.2702
64	CCLP-E3	20.4035	2.4061	0.0004	-0.3679	13.48	25.82	11.7926
65	CCLP-E4	22.2532	4.0134	0.0559	-0.0811	12.78	33.32	18.0352
66	CCLP-E5	21.9071	2.4949	0.315	-0.1059	16.7667	28.5467	11.3885
67	PCLP-E3	0.825	0.2964	1.1174	0.7629	0.396	1.8382	35.9273
68	PCLP-E4	1.1292	0.3291	1.4342	2.5116	0.6622	2.4236	29.1445
69	PCLP-E5	0.7545	0.1273	-0.4218	0.5048	0.3248	1.0635	16.8721
70	BYLP-E3	41.1325	6.9043	0.4974	0.8908	25.2803	66.6149	16.7855
71	BYLP-E4	36.0121	4.8094	0.1119	0.4826	22.1667	51.2417	13.355
72	BYLP-E5	32.0786	5.7208	0.0049	0.2284	18.0816	49.8124	17.8337
73	PupLP-E3	32.9191	12.0901	0.916	0.4977	14.8964	72.926	36.7267
74	PupLP-E4	39.827	12.4143	1.0892	1.3491	20.9451	81.3332	31.1706
75	PupLP-E5	24.8638	8.109	0.3309	0.5264	5.8728	52.9775	32.6137
76	PUELP-E3	1.3504	0.4165	0.1549	-0.5253	0.544	2.5253	30.8427
77	PUELP-E4	0.9486	0.232	-0.042	-0.4645	0.4126	1.5101	24.4571
78	PUELP-E5	1.371	0.2869	2.2059	1.3547	0.9403	3.0789	20.9263

## Sheet: Table S2
Table S2. Pearson's correlation coefficients (r) between all investigated traits of RILs grown under normal P (NP) and low P (LP) levels.
		NP																	LP
		1SDWNP	2RDWNP	3TDWNP	4RSNP	5PCNP	6PupNP	7PUENP	14PCNP	15BYNP	16PupNP	17PUENP	8CCNP	9PnNP	10CoNP	11TrNP	12CiNP	13CCNP	1SDWLP	2RDWLP	3TDWLP	4RSLP	5PCLP	6PupLP	7PUELP	14PCLP	15BYLP	16PupLP	17PUELP	8CCLP	9PnLP	10CoLP	11TrLP	12CiLP	13CCLP
NP	1SDWNP	1	0.8745	0.990271	0.130377	-0.111805	0.0683984	0.298714	0.024275	0.457598	0.231656	0.318675	0.5435	0.02	0.068015	0.18	-0.00083431	0.458739	0.726718	0.663042	0.760789	0.192849	-0.130047	-0.0239793	0.0118007	0.03708	0.448264	0.183273	0.0886044	0.573098	0.11	-0.0605384	-0.08249	0.0685006	0.465682
	2RDWNP		1	0.913337	0.548544	-0.0505965	0.312824	0.0787009	0.0661308	0.491428	0.259821	0.373787	0.346398	0.14	0.19	0.11	0.0622413	0.345927	0.724807	0.767393	0.787428	0.407412	-0.0714726	0.0361257	0.0262461	0.092257	0.496986	0.240749	0.0673963	0.683696	-0.0727128	-0.0362907	-0.063743	0.0755894	0.59675
	3TDWNP			1	0.215161	-0.113956	0.266402	0.102247	0.018083	0.462386	0.226928	0.345134	0.475439	0.13	0.26	0.15	0.0208802	0.394819	0.751893	0.702805	0.791064	0.228848	-0.131085	-0.0226498	0.00941571	0.0341171	0.456501	0.181257	0.0815651	0.608754	-0.107742	-0.0580613	-0.0788737	0.0795596	0.497882
	4RSNP				1	0.193817	0.230979	-0.0119821	0.154857	0.369102	0.244961	0.244574	0.455226	0.137547	0.133775	0.0805011	0.14415	0.351464	0.278761	0.536808	0.366047	0.675176	0.104195	0.152697	0.0559326	0.198383	0.39546	0.294446	0.0156395	0.565811	0.0778807	0.0888265	0.0358667	0.0560385	0.562335
	5PCNP					1	0.968161	-0.556532	0.590563	-0.174541	0.27936	-0.339769	-0.0888759	0.12926	0.156142	0.291993	0.147944	0.0206203	-0.234444	-0.0992893	-0.210037	0.162658	0.782224	0.762435	0.408872	0.463744	-0.165185	0.347525	0.0121575	-0.161989	0.368186	0.35609	0.391193	0.251222	0.0264769
	6PupNP						1	-0.458338	0.546212	-0.0843127	0.328108	-0.305656	0.0135462	0.10315	0.163384	0.235749	0.13178	0.108085	-0.0982578	0.0316473	-0.0649322	0.207618	0.754782	0.773387	0.420918	0.43469	-0.0737278	0.390445	0.0196922	-0.0613556	0.314382	0.318494	0.355651	0.240952	0.12105
	7PUENP							1	-0.188864	-0.0566109	-0.142511	0.41058	-0.0529531	0.0107098	-0.00147818	0.102209	0.0490502	0.0331335	0.0712343	0.118356	0.0853071	0.0326844	0.0325617	0.0367085	0.312964	-0.0738018	-0.0717336	-0.0690415	0.0431829	-0.0590953	0.0943234	0.0647285	0.106181	0.0525749	-0.00773748
	14PCNP								1	0.366928	0.786817	-0.628595	0.150491	0.24979	0.191226	0.282767	0.313738	0.0906903	-0.0497684	0.0611745	-0.0232307	0.192321	0.455329	0.420842	0.0542477	0.658167	0.360355	0.627463	-0.117924	0.0816968	0.260722	0.267207	0.242549	0.221029	0.189928
	15BYNP									1	0.790636	-0.192345	0.498538	0.105776	0.14221	0.14	0.0496661	0.266877	0.496923	0.491218	0.526172	0.24634	-0.15616	-0.0873374	0.0333322	0.244858	0.980646	0.645707	-0.0242002	0.523863	-0.0515488	-0.0335059	-0.107043	0.0594866	0.50004
	16PupNP										1	-0.618537	0.325588	0.179917	0.200256	0.133041	0.189734	0.153506	0.207052	0.266049	0.235586	0.218228	0.200589	0.236015	0.0697097	0.483745	0.766898	0.781126	-0.120686	0.385756	0.11171	0.140998	0.0723923	0.118804	0.363053
	17PUENP											1	0.200969	-0.103261	-0.0913614	-0.164521	-0.116217	0.254838	0.352971	0.349753	0.375138	0.149741	-0.260308	-0.235519	-0.0189621	-0.313665	-0.174792	-0.439994	0.515853	0.25524	-0.14878	-0.159644	-0.108493	-0.0378644	0.157903
	8CCNP												1	0.412746	0.196903	0.0695246	-0.0913437	0.609648	0.520012	0.356035	0.457408	0.442697	-0.0784713	-0.00612635	-0.0484094	0.141306	0.451473	0.28175	-0.0240186	0.893617	0.277725	0.235115	0.154001	-0.176706	0.709402
	9PnNP													1	0.631406	0.306747	0.246653	0.100383	-0.00160703	-0.0494634	-0.0103288	0.0205724	0.0493164	0.0307742	0.0218644	0.122344	0.127546	0.117017	0.0544334	0.207772	0.433662	0.329997	0.312277	0.0454726	0.138592
	10CoNP														1	0.174646	0.17608	0.184394	0.0939796	0.0324672	0.0914011	0.0403507	0.073751	0.0866203	0.0215064	0.0991225	0.154413	0.150679	0.0385121	0.182305	0.185503	0.239703	0.196516	0.00234336	0.228942
	11TrNP															1	0.489775	-0.00649781	-0.068517	-0.0159758	-0.0652257	0.0496241	0.310877	0.291144	0.189256	0.20137	-0.0448881	0.139086	0.0213424	0.401826	0.952381	0.925573	0.848575	0.532109	0.204888
	12CiNP																1	0.125816	0.0575615	0.0695785	0.0636806	0.052214	0.282575	0.273802	0.106059	0.244149	0.0607595	0.195306	0.0127907	-0.105745	-0.497147	-0.485305	-0.469013	0.568842	-0.153422
	13CCNP																	1	0.462296	0.533176	0.519523	0.367989	0.00564279	0.0635906	-0.0666523	0.103471	0.266853	0.141179	0.0624723	0.601554	-0.00343932	0.0633019	0.037706	0.0876585	0.770428
LP	1SDWLP																		1	0.739403	0.984132	-0.0664802	-0.205983	-0.0814807	-0.117159	0.0239363	0.480235	0.182799	0.0185802	0.580525	-0.0399743	-0.0161478	-0.0501233	0.129899	0.428941
	2RDWLP																			1	0.828723	0.559123	-0.0641993	0.0385503	-0.0547754	0.1247	0.491454	0.265677	0.0373778	0.64813	-0.0106138	0.0586081	0.0148302	0.0921558	0.563876
	3TDWLP																				1	0.0842235	-0.174507	-0.0480101	-0.101883	0.0541086	0.51011	0.214821	0.0338006	0.633364	-0.038534	-0.00484706	-0.0372837	0.122594	0.492357
	4RSLP																					1	0.177865	0.188514	0.11902	0.206782	0.270697	0.255604	0.0575813	0.428885	0.0283525	0.0986466	0.0532767	-0.0359698	0.471656
	5PCLP																						1	0.982556	0.0538887	0.782547	-0.151761	0.573449	-0.0517432	-0.116026	0.294457	0.30058	0.328565	0.224172	-0.0187452
	6PupLP																							1	0.060755	0.761695	-0.0830219	0.607213	-0.0469554	-0.0370851	0.28038	0.295134	0.317238	0.222896	0.0414984
	7PUELP																								1	-0.214768	0.0385044	-0.0691434	0.106875	-0.0600553	0.165695	0.117589	0.146945	0.0521922	0.0735733
	14PCLP																									1	0.263359	0.833244	-0.220201	0.12086	0.187677	0.205812	0.212144	0.225303	0.132826
	15BYLP																										1	0.664437	-0.0528955	0.539788	-0.0546964	-0.0384073	-0.10036	0.0679301	0.513367
	16PupLP																											1	-0.22754	0.269871	0.117219	0.142403	0.114672	0.170603	0.304481
	17PUELP																												1	0.00207006	0.0706773	0.0516424	0.0183588	0.00682657	0.0729363
	8CCLP																													1	-0.00753939	0.0261465	-0.0100614	0.0981208	0.671539
	9PnLP																														1	0.938736	0.848466	0.54069	0.0371613
	10CoLP																															1	0.856237	0.521439	0.102764
	11TrLP																																1	0.511721	0.0663574
	12CiLP																																	1	0.152415
	13CCLP																																		1

## Sheet: Table S3
Table S3. Summary of detected QTLs for all investigated traits in different treatments, environments and growth stages.
TraitID	QTL	TraitName	Chromosome	LeftMarker	Position	RightMarker	LOD	PVE(%)	Add
1	q4SDWNP-E1	SDWNP-E1	4	Marker51032	48354151	Marker53507	4.6565	12.6365	-0.1633
1	q13SDWNP-E1	SDWNP-E1	13	Marker1754560	44660477	Marker1778051	3.6643	9.8828	-0.1433
1	q15SDWNP-E1	SDWNP-E1	15	Marker1370961	10951173	Marker1269421	2.5267	6.6091	-0.1196
2	q4SDWNP-E2	SDWNP-E2	4	Marker15093	48320141	Marker14956	5.5186	12.1941	-0.2191
2	q13SDWNP-E2	SDWNP-E2	13	Marker1754560	44660477	Marker1778051	5.0525	11.5078	-0.2109
2	q15SDWNP-E2	SDWNP-E2	15	Marker1340024	10025339	Marker1259016	6.2028	14.6087	-0.242
3	q4RDWNP-E1	RDWNP-E1	4	Marker51032	48354151	Marker53507	2.6544	7.7365	-0.0337
3	q15RDWNP-E1	RDWNP-E1	15	Marker1342189	11345775	Marker1381067	2.9783	8.3413	-0.0353
4	q4RDWNP-E2	RDWNP-E2	4	Marker51032	48354151	Marker53507	3.2054	8.0966	-0.0407
4	q13RDWNP-E2	RDWNP-E2	13	Marker1754560	44660477	Marker1778051	4.715	12.4439	-0.05
4	q15RDWNP-E2	RDWNP-E2	15	Marker1340024	10025339	Marker1259016	4.1393	10.897	-0.0477
5	q4TDWNP-E1	TDWNP-E1	4	Marker51032	48354151	Marker53507	5.5433	14.9557	-0.2125
5	q13TDWNP-E1	TDWNP-E1	13	Marker1754560	44660477	Marker1778051	3.3992	8.9471	-0.1632
5	q15TDWNP-E1	TDWNP-E1	15	Marker1300028	10335466	Marker1358489	3.0418	7.9284	-0.1559
6	q2TDWNP-E2	TDWNP-E2	2	Marker2433448	44812622	Marker2373489	3.0915	6.458	-0.1897
6	q4TDWNP-E2	TDWNP-E2	4	Marker51032	48354151	Marker53507	8.3002	18.789	-0.3258
6	q13TDWNP-E2	TDWNP-E2	13	Marker1754560	44660477	Marker1778051	5.4098	11.9454	-0.2579
6	q15TDWNP-E2	TDWNP-E2	15	Marker1269421	10352575	Marker1300028	5.7567	12.444	-0.2672
8	q2RSNP-E2	RSNP-E2	2	Marker2359119	41077137	Marker2404490	2.8119	8.2669	0.0149
9	q3PCNP-E1	PCNP-E1	3	Marker917017	2972198	Marker876612	3.8555	12.6175	0.1259
9	q6PCNP-E1	PCNP-E1	6	Marker2071221	15623936	Marker2174814	3.1293	9.4598	0.1308
9	q11PCNP-E1	PCNP-E1	11	Marker799502	7615924	Marker844658	5.3822	17.0601	-0.1757
9	q14PCNP-E1	PCNP-E1	14	Marker454084	46155514	Marker508826	7.2766	24.1853	0.2083
10	q4PCNP-E2	PCNP-E2	4	Marker70489	2244572	Marker94279	2.8327	9.1224	-0.2074
10	q14PCNP-E2	PCNP-E2	14	Marker504336	45928413	Marker519294	7.1951	25.0993	0.3369
11	q3PupNP-E1	PupNP-E1	3	Marker917017	2972198	Marker876612	3.1957	9.4662	0.707
11	q6PupNP-E1	PupNP-E1	6	Marker2071221	15623936	Marker2174814	5.0097	15.4702	0.8966
11	q11PupNP-E1	PupNP-E1	11	Marker799502	7615924	Marker844658	5.8325	18.034	-0.9709
11	q14PupNP-E1	PupNP-E1	14	Marker589613	45997368	Marker505100	6.6991	21.1112	1.0443
12	q4PupNP-E2	PupNP-E2	4	Marker70489	2244572	Marker94279	4.1994	13.2065	-1.3139
12	q4PupNP-E2	PupNP-E2	4	Marker93172	38197927	Marker129026	2.7408	8.0674	1.0029
12	q6PupNP-E2	PupNP-E2	6	Marker2071221	15623936	Marker2174814	3.9174	8.731	1.0493
12	q14PupNP-E2	PupNP-E2	14	Marker504336	45928413	Marker519294	7.2067	23.7772	1.7204
14	q14PUENP-E2	PUENP-E2	14	Marker508826	46136364	Marker579009	2.5655	12.6615	-0.1548
15	q2CCNP-E1	CCNP-E1	2	Marker2433448	44812622	Marker2373489	6.6995	12.9997	0.4259
15	q3CCNP-E1	CCNP-E1	3	Marker949388	6646691	Marker962011	2.9612	5.3806	0.2745
15	q3CCNP-E1	CCNP-E1	3	Marker953521	38757448	Marker863963	3.0895	5.5594	0.2826
15	q4CCNP-E1	CCNP-E1	4	Marker15093	50216123	Marker58600	4.3903	8.0951	-0.3394
15	q12CCNP-E1	CCNP-E1	12	Marker249870	3008087	Marker181786	26.9156	72.8923	-1.0208
16	q3CCNP-E2	CCNP-E2	3	Marker946135	18840357	Marker945189	3.5336	8.2053	0.5018
16	q8CCLP-E2	CCLP-E2	8	Marker2655981	1796491	Marker2646984	4.0976	8.1175	0.3365
16	q12CCNP-E2	CCNP-E2	12	Marker179649	4610598	Marker195752	3.098	7.1852	0.4703
16	q13CCNP-E2	CCNP-E2	13	Marker1729776	35339389	Marker1800330	3.0664	7.7173	0.4848
17	q9PnNP-E1	PnNP-E1	9	Marker1658126	43233332	Marker1641616	3.5379	9.8198	-0.9633
17	q12PnNP-E1	PnNP-E1	12	Marker193187	3167247	Marker259861	12.4773	44.3873	2.4627
18	q12PnNP-E2	PnNP-E2	12	Marker200457	31303690	Marker203972	3.0452	13.7774	1.6443
20	q12CoNP-E2	CoNP-E2	12	Marker193187	3167247	Marker259861	3.2312	13.2285	0.0546
20	q15CoNP-E2	CoNP-E2	15	Marker1309756	2943851	Marker1258955	3.6463	10.2761	-0.0482
21	q15TrNP-E1	TrNP-E1	15	Marker1342189	11345775	Marker1381067	17.6145	58.9089	0.5553
22	q15TrNP-E2	TrNP-E2	15	Marker1342189	11345775	Marker1381067	13.5266	51.9927	0.5575
23	q15CiNP-E1	CiNP-E1	15	Marker1342189	11345775	Marker1381067	8.5907	39.0439	34.9509
24	q1CiNP-E2	CiNP-E2	1	Marker399740	984367	Marker405817	2.8365	12.241	30.6334
24	q14CiNP-E2	CiNP-E2	14	Marker454084	46155514	Marker508826	9.2939	33.1898	50.1359
25	q19CCNP-E3	CCNP-E3	19	Marker1003533	45862375	Marker1072252	9.9323	23.3016	1.8497
26	q19CCNP-E4	CCNP-E4	19	Marker1003533	45862375	Marker1072252	10.5178	28.9973	1.8062
27	q19CCNP-E5	CCNP-E5	19	Marker1003533	45862375	Marker1072252	9.8575	27.4559	1.5748
28	q8PCLP-E3	PCLP-E3	8	Marker2655020	5706738	Marker2726667	3.9612	9.8431	0.1333
28	q11PCNP-E3	PCNP-E3	11	Marker799502	7615924	Marker844658	4.7838	12.7769	-0.1523
28	q14PCNP-E3	PCNP-E3	14	Marker454084	46155514	Marker508826	5.7038	20.1093	0.1902
29	q4PCNP-E4	PCNP-E4	4	Marker67935	32704336	Marker53181	3.5742	9.172	0.2001
29	q14PCNP-E4	PCNP-E4	14	Marker504336	45928413	Marker519294	5.1907	19.8424	0.294
30	q11PCNP-E5	PCNP-E5	11	Marker789315	24450424	Marker822756	3.4597	8.1146	-0.1069
30	q14PCNP-E5	PCNP-E5	14	Marker551687	47652512	Marker509340	3.3629	8.0161	-0.1069
30	q19PCNP-E5	PCNP-E5	19	Marker1003533	45862375	Marker1072252	5.2257	12.7456	-0.1345
31	q11BYNP-E3	BYNP-E3	11	Marker789315	24450424	Marker822756	3.0501	6.6913	-1.8407
31	q14BYNP-E3	BYNP-E3	14	Marker551687	47652512	Marker509340	3.5884	8.0477	-2.0308
31	q19BYNP-E3	BYNP-E3	19	Marker1073910	45190711	Marker1010170	7.5977	18.0653	-3.0391
32	q11BYNP-E4	BYNP-E4	11	Marker789315	24450424	Marker822756	3.0794	6.7254	-1.8341
32	q14BYNP-E4	BYNP-E4	14	Marker551687	47652512	Marker509340	3.4719	7.7423	-1.9797
32	q19BYNP-E4	BYNP-E4	19	Marker1073910	45190711	Marker1010170	7.8589	18.6699	-3.0706
33	q11BYNP-E5	BYNP-E5	11	Marker789315	24450424	Marker822756	3.5832	8.3658	-2.2061
33	q14BYNP-E5	BYNP-E5	14	Marker551687	47652512	Marker509340	3.7609	8.9682	-2.2977
33	q19BYNP-E5	BYNP-E5	19	Marker1003533	45862375	Marker1072252	5.0817	12.3179	-2.6885
34	q16PupNP-E3	PupNP-E3	16	Marker1146835	31778047	Marker1164294	3.3954	15.8266	-8.8938
35	q14PupNP-E4	PupNP-E4	14	Marker504336	45928413	Marker519294	3.5092	14.9101	11.2922
35	q16PupNP-E4	PupNP-E4	16	Marker1146835	31778047	Marker1164294	2.7539	11.4364	-9.8897
36	q11PupNP-E5	PupNP-E5	11	Marker789315	24450424	Marker822756	3.7269	8.7269	-8.3849
36	q14PupNP-E5	PupNP-E5	14	Marker551687	47652512	Marker509340	3.248	7.679	-7.9119
36	q19PupNP-E5	PupNP-E5	19	Marker1003533	45862375	Marker1072252	5.3407	13.0197	-10.2852
38	q14PUENP-E4	PUENP-E4	14	Marker504336	45928413	Marker519294	5.4026	23.9752	-0.0648
39	q11PUENP-E5	PUENP-E5	11	Marker789315	24450424	Marker822756	2.5939	6.3246	0.0433
39	q14PUENP-E5	PUENP-E5	14	Marker551687	47652512	Marker509340	3.7093	9.373	0.053
39	q19PUENP-E5	PUENP-E5	19	Marker1050238	49307483	Marker1066605	5.0877	14.2053	0.065
40	q3SDWLP-E1	SDWLP-E1	3	Marker873205	2384930	Marker974639	2.6359	6.561	-0.0968
40	q4SDWLP-E1	SDWLP-E1	4	Marker15093	48320141	Marker14956	2.7933	7.1178	-0.1017
40	q15SDWLP-E1	SDWLP-E1	15	Marker1259016	9586975	Marker1385489	4.1068	10.4503	-0.1238
41	q4SDWLP-E2	SDWLP-E2	4	Marker51032	48354151	Marker53507	4.28	10.6415	-0.1555
41	q5SDWLP-E2	SDWLP-E2	5	Marker1922180	5023300	Marker1840642	4.4806	9.8466	-0.1512
41	q15SDWLP-E2	SDWLP-E2	15	Marker1342189	11345775	Marker1381067	5.6818	14.0218	-0.1797
42	q4RDWLP-E1	RDWLP-E1	4	Marker101824	46024793	Marker112051	2.6296	7.4164	-0.0339
42	q18RDWLP-E1	RDWLP-E1	18	Marker2270259	53977091	Marker2325242	4.1573	12.729	-0.0443
44	q3TDWLP-E1	TDWLP-E1	3	Marker952565	7763902	Marker923093	3.3094	7.9246	-0.1274
44	q14TDWLP-E1	TDWLP-E1	14	Marker489485	33522076	Marker557885	3.8279	9.2648	-0.138
44	q15TDWLP-E1	TDWLP-E1	15	Marker1340024	10025339	Marker1259016	5.4913	14.2129	-0.1736
45	q3TDWLP-E2	TDWLP-E2	3	Marker968996	15406533	Marker889559	3.2766	8.0599	-0.1652
45	q4TDWLP-E2	TDWLP-E2	4	Marker51032	48354151	Marker53507	4.8327	11.8095	-0.2012
45	q15TDWLP-E2	TDWLP-E2	15	Marker1342189	11345775	Marker1381067	5.8906	14.2087	-0.2223
47	q15RSLP-E2	RSLP-E2	15	Marker1333127	7164098	Marker1323793	3.4337	10.0825	0.0349
48	q2PCLP-E1	PCLP-E1	2	Marker2412832	15102225	Marker2355122	2.5606	11.0465	-0.0963
48	q14PCLP-E1	PCLP-E1	14	Marker505100	45573911	Marker563615	3.4364	12.9131	0.1025
48	q19PCLP-E1	PCLP-E1	19	Marker1076856	45976101	Marker1002210	4.5702	17.5662	0.1203
49	q2PCLP-E2	PCLP-E2	2	Marker2418613	14884129	Marker2412832	5.0668	17.4169	-0.1284
49	q19PCLP-E2	PCLP-E2	19	Marker1039368	36624688	Marker1043830	3.4749	11.5303	0.1038
49	q19PCLP-E2	PCLP-E2	19	Marker1076856	45976101	Marker1002210	6.1493	21.4857	0.1422
50	q2PupLP-E1	PupLP-E1	2	Marker2412832	15102225	Marker2355122	2.8679	12.8109	-0.4358
50	q14PupLP-E1	PupLP-E1	14	Marker505100	45573911	Marker563615	3.02	11.462	0.4065
50	q19PupLP-E1	PupLP-E1	19	Marker1076856	45976101	Marker1002210	4.667	18.4488	0.5182
51	q2PupLP-E2	PupLP-E2	2	Marker2418613	14884129	Marker2412832	5.1311	17.8338	-0.5367
51	q19PupLP-E2	PupLP-E2	19	Marker1039368	36624688	Marker1043830	3.3937	11.4115	0.4269
51	q19PupLP-E2	PupLP-E2	19	Marker1076856	45976101	Marker1002210	6.0844	21.4822	0.5879
52	q19PUELP-E1	PUELP-E1	19	Marker1094659	44865752	Marker1110013	3.7819	15.0516	-1.21
53	q15PUELP-E2	PUELP-E2	15	Marker1342189	11345775	Marker1381067	3.2946	11.9259	-0.7728
53	q19PUELP-E2	PUELP-E2	19	Marker1094659	44865752	Marker1110013	4.9646	19.0272	-1.0169
54	q3CCLP-E1	CCLP-E1	3	Marker946135	18840357	Marker945189	3.9919	9.228	0.3599
54	q8CCLP-E1	CCLP-E1	8	Marker2655981	1796491	Marker2646984	4.2976	8.71175	0.43365
54	q12CCLP-E1	CCLP-E1	12	Marker179649	4610598	Marker195752	3.6056	8.3215	0.3423
55	q3CCLP-E2	CCLP-E2	3	Marker946135	18840357	Marker945189	3.9919	9.228	-0.3599
55	q12CCLP-E2	CCLP-E2	12	Marker179649	4610598	Marker195752	3.6056	8.321	0.3423
56	q12PnLP-E1	PnLP-E1	12	Marker193187	3167247	Marker259861	7.0771	32.2769	1.7481
57	q12PnLP-E2	PnLP-E2	12	Marker193187	3167247	Marker259861	5.5252	21.427	1.4554
57	q14PnLP-E2	PnLP-E2	14	Marker557088	47216480	Marker513798	2.6922	9.4495	0.9724
58	q2CoLP-E1	CoLP-E1	2	Marker2426304	13942698	Marker2427331	3.3348	14.1187	-0.0231
58	q15CoLP-E1	CoLP-E1	15	Marker1269421	10352575	Marker1300028	3.8937	16.6747	0.0251
59	q12CoLP-E2	CoLP-E2	12	Marker193187	3167247	Marker259861	4.4676	21.7381	0.027
60	q19TrLP-E1	TrLP-E1	19	Marker1050238	49307483	Marker1066605	8.7117	37.1419	0.5276
61	q19TrLP-E2	TrLP-E2	19	Marker1050238	49307483	Marker1066605	8.6383	36.2614	0.5719
62	q1CiLP-E1	CiLP-E1	1	Marker399740	984367	Marker405817	2.8673	12.3129	-30.7936
62	q14CiLP-E1	CiLP-E1	14	Marker454084	46155514	Marker508826	9.3783	33.4372	50.438
63	q19CiLP-E2	CiLP-E2	19	Marker1002210	46265689	Marker1000129	8.1204	40.0877	40.1903
64	q5CCLP-E3	CCLP-E3	5	Marker1922180	5023300	Marker1840642	4.1101	8.465	0.7028
64	q12CCLP-E3	CCLP-E3	12	Marker200457	31303690	Marker203972	3.667	7.5912	-0.6633
64	q18CCLP-E3	CCLP-E3	18	Marker2217116	2037678	Marker2216131	15.5611	39.3243	1.5037
64	q18CCLP-E3	CCLP-E3	18	Marker2264849	2889549	Marker2217116	8.7927	19.726	1.0654
65	q10CCLP-E4	CCLP-E4	10	Marker713711	36602559	Marker700268	3.3063	9.5003	1.2629
65	q18CCLP-E4	CCLP-E4	18	Marker2264849	2889549	Marker2306687	8.8518	28.4869	2.1364
66	q2CCLP-E5	CCLP-E5	2	Marker2422872	45184173	Marker2407344	3.4773	8.9316	0.7457
66	q18CCLP-E5	CCLP-E5	18	Marker2217116	2037678	Marker2277277	5.5548	14.6578	-0.954
66	q18CCLP-E5	CCLP-E5	18	Marker2264849	2889549	Marker2306687	3.0325	7.7879	0.6952
67	q2PCLP-E3	PCLP-E3	2	Marker2412832	15102225	Marker2355122	3.6196	11.0375	-0.0996
67	q15PCLP-E3	PCLP-E3	15	Marker1342189	11345775	Marker1381067	3.5201	13.2286	0.1072
67	q19PCLP-E3	PCLP-E3	19	Marker1076856	45976101	Marker1002210	3.5855	13.7746	0.1103
68	q14PCLP-E4	PCLP-E4	14	Marker454084	46155514	Marker508826	3.1174	12.2214	0.1147
68	q19PCLP-E4	PCLP-E4	19	Marker1076856	45976101	Marker1002210	4.8935	17.4246	0.1115
69	q8PCLP-E5	PCLP-E5	8	Marker2727623	13520574	Marker2651744	4.2439	9.5028	-0.0403
69	q14PCLP-E5	PCLP-E5	14	Marker557088	47216480	Marker513798	4.202	9.1313	-0.0385
69	q19PCLP-E5	PCLP-E5	19	Marker1073910	45190711	Marker1010170	7.3732	16.7481	-0.0523
70	q11BYLP-E3	BYLP-E3	11	Marker789315	24450424	Marker822756	2.7486	5.727	-1.6522
70	q14BYLP-E3	BYLP-E3	14	Marker551687	47652512	Marker509340	4.1029	8.8392	-2.065
70	q19BYLP-E3	BYLP-E3	19	Marker1073910	45190711	Marker1010170	8.968	21.0954	-3.189
71	q14BYLP-E4	BYLP-E4	14	Marker551687	47652512	Marker509340	2.8001	6.8276	-1.2644
71	q19BYLP-E4	BYLP-E4	19	Marker1073910	45190711	Marker1010170	7.4228	19.8568	-2.1568
72	q8BYLP-E5	BYLP-E5	8	Marker2655900	11520732	Marker2725624	3.201	6.6828	-1.4873
72	q11BYLP-E5	BYLP-E5	11	Marker789315	24450424	Marker822756	4.1146	8.633	-1.6808
72	q14BYLP-E5	BYLP-E5	14	Marker551687	47652512	Marker509340	4.4695	9.5669	-1.7803
72	q19BYLP-E5	BYLP-E5	19	Marker1003533	45862375	Marker1072252	5.8067	12.7489	-2.0509
73	q15PupLP-E3	PupLP-E3	15	Marker1342189	11345775	Marker1381067	3.0935	14.6703	4.6049
74	q14PupLP-E4	PupLP-E4	14	Marker454084	46155514	Marker508826	2.554	10.9964	4.1017
74	q16PupLP-E4	PupLP-E4	16	Marker1146835	31778047	Marker1164294	2.759	11.7479	-4.2313
75	q8PupLP-E5	PupLP-E5	8	Marker2727623	13520574	Marker2651744	3.4398	7.4287	-2.27
75	q11PupLP-E5	PupLP-E5	11	Marker789315	24450424	Marker822756	2.589	5.3204	-1.8704
75	q14PupLP-E5	PupLP-E5	14	Marker535844	46771125	Marker557088	3.8409	8.2976	-2.3429
75	q19PupLP-E5	PupLP-E5	19	Marker1073910	45190711	Marker1010170	7.1217	15.9462	-3.2533
76	q15PUELP-E3	PUELP-E3	15	Marker1342189	11345775	Marker1381067	4.3797	15.7762	-0.1645
76	q19PUELP-E3	PUELP-E3	19	Marker1076856	45976101	Marker1002210	4.0922	14.9274	-0.1613
77	q14PUELP-E4	PUELP-E4	14	Marker454084	46155514	Marker508826	4.3719	14.3115	-0.0875
77	q16PUELP-E4	PUELP-E4	16	Marker1146835	31778047	Marker1164294	3.1249	9.8369	0.0724
77	q19PUELP-E4	PUELP-E4	19	Marker1076856	45976101	Marker1002210	4.7985	18.3711	-0.0818
78	q8PUELP-E4	PUELP-E4	8	Marker2655900	11520732	Marker2725624	3.032	7.4103	-0.0787
78	q8PUELP-E5	PUELP-E5	8	Marker2727623	13520574	Marker2651744	3.8392	9.0406	0.0886
78	q14PUELP-E5	PUELP-E5	14	Marker557088	47216480	Marker513798	3.9332	9.0715	-0.0864
78	q19PUELP-E5	PUELP-E5	19	Marker1003533	45862375	Marker1072252	6.0737	14.5713	-0.11

## Sheet: Table S4
Table S4. Epistatic loci for investigated traits under normal P and low P conditions.
Number	TraitName	Chromosome1	LeftMarker1	RightMarker1	Chromosome2	LeftMarker2	RightMarker2	LOD	PVE(%)	AddbyAdd
1	SDWNP-E1	13	Marker1729776	Marker1800330	17	Marker1958411	Marker1973904	5.769	21.2654	-0.2151
2	RDWNP-E1	15	Marker1309756	Marker1258955	19	Marker1076856	Marker1002210	5.1596	15.9122	0.0481
3	RDWNP-E2	4	Marker40488	Marker53769	20	Marker1438263	Marker1473737	5.6111	12.3625	0.0513
4	RDWNP-E2	5	Marker1836893	Marker1812186	17	Marker2013875	Marker1976895	5.0041	16.078	0.057
5	TDWNP-E1	13	Marker1729776	Marker1800330	17	Marker1958411	Marker1973904	5.9113	22.1384	-0.2616
6	RSNP-E2	8	Marker2710139	Marker2679892	15	Marker1354178	Marker1384748	5.0853	14.809	0.0202
7	PCNP-E1	16	Marker1200795	Marker1209647	19	Marker1061136	Marker1014202	5.0602	30.9308	0.2265
8	PupNP-E1	9	Marker1630087	Marker1663972	15	Marker1257861	Marker1255940	5.0441	12.7053	0.7908
9	PUENP-E1	1	Marker445343	Marker337202	18	Marker2292153	Marker2280911	7.5644	46.7087	-0.7734
10	PUENP-E1	1	Marker399740	Marker405817	6	Marker2090576	Marker2138770	9.5826	46.8702	-0.8133
11	PUENP-E1	4	Marker41910	Marker131379	7	Marker2594554	Marker2508530	12.7004	46.7273	-0.7489
12	PUENP-E2	1	Marker399740	Marker405817	6	Marker2090576	Marker2138770	5.0009	47.2874	-0.3545
13	CoNP-E1	3	Marker909133	Marker896204	14	Marker551687	Marker509340	5.4029	33.5823	-0.0732
14	CiNP-E1	1	Marker399740	Marker405817	8	Marker2684141	Marker2728565	5.6449	19.2071	-24.4552
15	PUENP-E3	4	Marker41910	Marker131379	7	Marker2594554	Marker2508530	7.6566	53.9896	-0.2104
16	PCLP-E1	2	Marker2453053	Marker2359119	6	Marker2090576	Marker2138770	5.0291	56.3057	-0.1637
17	PCLP-E1	1	Marker399740	Marker405817	4	Marker131379	Marker17221	6.2042	61.3595	-0.1925
18	PCLP-E2	1	Marker381433	Marker445343	6	Marker2098144	Marker2165888	5.0442	35.723	-0.1731
19	PCLP-E2	1	Marker399740	Marker405817	4	Marker131379	Marker17221	5.1035	43.507	-0.1817
20	PupLP-E1	1	Marker399740	Marker405817	4	Marker131379	Marker17221	5.8056	61.9232	-0.7667
21	PUELP-E1	4	Marker41910	Marker131379	7	Marker2532395	Marker2551075	7.2896	62.1686	-8.0409
22	PUENP-E3	4	Marker131379	Marker17221	4	Marker131379	Marker17221	10.9132	58.881	-0.1926
23	CoLP-E1	8	Marker2651744	Marker2706752	10	Marker643453	Marker737073	5.1906	22.1931	-0.0298
24	CiLP-E2	6	Marker2077350	Marker2111435	7	Marker2521179	Marker2501511	5.5694	17.9689	27.6769
25	PCLP-E3	9	Marker1537496	Marker1591970	20	Marker1445426	Marker1498391	5.0062	23.5821	0.1422
26	PCLP-E3	2	Marker2453053	Marker2359119	6	Marker2090576	Marker2138770	5.2747	52.4313	-0.158
27	PCLP-E3	1	Marker399740	Marker405817	4	Marker131379	Marker17221	6.8382	58.2869	-0.2092
28	PCLP-E4	1	Marker381433	Marker445343	6	Marker2098144	Marker2165888	5.3055	35.9203	-0.19
29	PCLP-E5	1	Marker421745	Marker280424	3	Marker869715	Marker911716	5.5228	11.6002	0.0403
30	BYLP-E3	7	Marker2536368	Marker2526160	18	Marker2331595	Marker2248002	5.1236	15.8317	2.7752
31	BYLP-E5	5	Marker1912289	Marker1831892	14	Marker557088	Marker513798	5.6464	10.7482	-1.8972
32	PupLP-E3	9	Marker1537496	Marker1591970	20	Marker1445426	Marker1498391	5.0455	23.9067	5.8221
33	PupLP-E4	1	Marker381433	Marker445343	6	Marker2098144	Marker2165888	5.988	38.5727	-7.3396
34	PUELP-E3	10	Marker732347	Marker752870	11	Marker820747	Marker850559	5.0847	23.7605	0.1832
35	PUELP-E5	7	Marker2525913	Marker2522046	7	Marker2525913	Marker2522046	6.9524	49.8932	-0.1552

## Sheet: Table S5
Table S5. Predicted candidate genes associated with PE and photosyntheticrelated traits in QTL regions.
Number	Name	Position (Kb)	Annotations	Fold change
1	Glyma.12G056400	Chr12:4107713..4107998 (287 b)	ATP synthase	3.4822
2	Glyma.12G059100	Chr12:4277871..4280977 (3.11 Kb)	NADPH dehydrogenase
3	Glyma.12G059400	Chr12:4293573..4296009 (2.44 Kb)	NADPH dehydrogenase
4	Glyma.12G061600	Chr12:4499018..4499618 (602 b)	Ribulose-bisphosphate (RubP) carboxylase	-3.3
5	Glyma.14G206100	Chr14:47121169..47125851 (4.68 Kb)	NPH3 family protein
7	Glyma.14G212800	Chr14:47798033..47807480 (9.45 Kb)	NADPH dehydrogenase
8	Glyma.14G223900	Chr14:48910617..48913985 (3.37 Kb)	NADPH dehydrogenase	8.75435
9	Glyma.14G220200	Chr14:48520668..48528379 (7.71 Kb)	Transmembrane transport
10	Glyma.15G121700	Chr15:9629454..9635346 (5.89 Kb)	Phototropic-responsive NPH3 family protein
12	Glyma.15G133400	Chr15:10720682..10728089 (7.41 Kb)	Wall-associated kinase family protein
15	Glyma.15G122200	Chr15:9670607..9672428 (1.82 Kb)	Copper transport protein family
16	Glyma.18G028400	Chr18:2142161..2146253 (4.09 Kb)	LHCB light harvesting complex photosystem II
17	Glyma.18G036400	Chr18:2854430..2860552 (6.12 Kb)	Rubisco activase
18	Glyma.18G035100	Chr18:2744441..2748786 (4.35 Kb)	NADPH dehydrogenase
19	Glyma.18G035200	Chr18:2748719..2755677 (6.96 Kb)	NADPH dehydrogenase
21	Glyma.18G036100	Chr18:2812809..2817294 (4.49 Kb)	NADPH dehydrogenase	33.1285
22	Glyma.19G193900	Chr19:45144112..45149306 (5.2 Kb)	Purple acid phosphatase	3.43426
23	Glyma.19G197000	Chr19:45413360..45415842 (2.48 Kb)	NADPH dehydrogenase	-3.38698
24	Glyma.19G254700	Chr19:49945587..49949106 (3.52 Kb)	NADPH dehydrogenase	-3.27161
25	Glyma.19G207900	Chr19:46290108..46296519 (6.41 Kb)	NPH3 protein
26	Glyma.19G227400	Chr19:47885873..47891184 (5.31 Kb)	Photosystem II reaction center PsbP family protein
27	Glyma.19G260600	Chr19:50380679..50382820 (2.14 Kb)	Photosystem I P subunit
28	Glyma.19G261400	Chr19:50472464..50473653 (1.19 Kb)	Chlorophyll A binding protein
