# Supplementary material for: A Genetic Relationship between Phosphorus Efficiency and Photosynthetic Traits in Soybean As Revealed by QTL Analysis Using a High-Density Genetic Map
Source: Front Plant Sci. 2016 Jun 28;7:924. doi: 10.3389/fpls.2016.00924 (PMC4923142; doi:10.3389/fpls.2016.00924)
Supplement: Figure S1 — Quantitative trait loci (QTL) for PE and photosynthetic related traits at normal P (NP) and low P (LP) conditions. The designation on the left/right is genetic distance (cM) and marker name. The name of each QTL, is a composite of the influenced trait: RDW, root dry weight; SDW, shoot dry weight; TDW, total dry weight; R/S, root to shoot ratio; PC, P concentration; Pup, phosphorus uptake; PUE, phosphorus use efficiency; BY, biomass yield; PN, net photosynthetic rate; Tr; transpiration rate; and Ci, intercellular carbon dioxide concentration; Co, stomatal conductance; and CC, chlorophyll content; followed by the treatments, environments, and growth stages. See Table 1 for an explanation of trait abbreviations and their units. [file Presentation1.ZIP]

Archive with 18 entries (17 files):
- Figure S1/
- Figure S1/Chr.1.tif
- Figure S1/Chr.10.tif
- Figure S1/Chr.11.tif
- Figure S1/Chr.12.tif
- Figure S1/Chr.13.tif
- Figure S1/Chr.14.tif
- Figure S1/Chr.15.tif
- Figure S1/Chr.16.tif
- Figure S1/Chr.18.tif
- Figure S1/Chr.19.tif
- Figure S1/Chr.2.tif
- Figure S1/Chr.3.tif
- Figure S1/Chr.4.tif
- Figure S1/Chr.5.tif
- Figure S1/Chr.6.tif
- Figure S1/Chr.8.tif
- Figure S1/Chr.9.tif
